# Supplementary material for: An adenosine derivative prevents the alterations observed in metabolic syndrome in a rat model induced by a rich high-fat diet and sucrose supplementation
Source: PLoS One. 2023 Oct 5;18(10):e0292448. doi: 10.1371/journal.pone.0292448 (PMC10553329; doi:10.1371/journal.pone.0292448)
Supplement: S1 Data — (ZIP) [file pone.0292448.s005.zip]

Archive with 8 entries (8 files):
- gráficas/growth.pzf
- gráficas/Hepatic lipids.pzf
- gráficas/HuH-7 Oil red 250521.pzfx
- gráficas/Insulin tolerance test.pzf
- gráficas/Insulin.pzf
- gráficas/LDL-C.pzf
- gráficas/serum citokynes.pzf
- gráficas/TG.pzf
